# Supplementary material for: Prevalence and severity of secondary traumatic stress and optimism in Indian health care professionals during COVID-19 lockdown
Source: PLoS One. 2021 Sep 28;16(9):e0257429. doi: 10.1371/journal.pone.0257429 (PMC8478227; doi:10.1371/journal.pone.0257429)
Supplement: S1 Dataset — (XLSX) [file pone.0257429.s001.xlsx]

## Sheet: Sheet1
Age	Marital status	Gender	Occpation (current work profile)	Year(s) of experience in the field (write in numbers)	LOTR raw	Intrusion scale	Avoidance scale	Arousal scale	STSS total	State of practice	Type of practice	How are you feeling right now?	STSS
44	1	2	2	17	18	16	19	18	53	1	4	3	5
44	1	2	3	17	17	15	23	17	55	1	4	3	5
41	1	2	3	12	15	20	21	14	55	1	4	5	5
43	1	2	3	20	20	19	24	17	60	1	4	3	5
43	1	2	7	22	18	12	13	10	35	1	4	2	2
40	1	2	3	10	21	13	16	13	42	1	4	5	3
46	1	2	3	20	17	11	15	11	37	1	3	10	2
45	1	2	3	20	21	12	13	9	34	1	1	10	2
43	1	2	3	15	20	10	22	14	46	1	4	6	4
35	1	2	1	9	18	25	26	20	71	1	1	5	5
73	1	2	3	43	19	14	19	15	48	1	1	7	4
32	1	2	3	8	20	13	23	15	51	5	3	5	5
71	1	2	3	40	15	19	23	16	58	1	4	2	5
48	1	2	3	23	17	7	12	7	26	5	1	6	1
58	1	2	3	50	17	14	15	8	37	12	1	5	2
40	1	2	3	10	21	13	10	8	31	3	1	6	2
40	1	2	3	10	19	15	16	14	45	3	4	8	4
28	1	1	2	4	18	12	14	13	39	3	4	6	3
43	1	2	3	19	20	17	27	19	63	1	4	4	5
